# Supplementary material for: Enhanced Apoptosis and Loss of Cell Viability in Melanoma Cells by Combined Inhibition of ERK and Mcl-1 Is Related to Loss of Mitochondrial Membrane Potential, Caspase Activation and Upregulation of Proapoptotic Bcl-2 Proteins
Source: Int J Mol Sci. 2023 Mar 4;24(5):4961. doi: 10.3390/ijms24054961 (PMC10002974; doi:10.3390/ijms24054961)
Supplement: Supplementary file 1 [file ijms-24-04961-s001.zip]

Archive with 1 entries (1 files):
- ijms-2199392 - Supplementary figures S1 - S6.pdf
